# Supplementary material for: Epiphytic PGPB Bacillus megaterium AFI1 and Paenibacillus nicotianae AFI2 Improve Wheat Growth and Antioxidant Status under Ni Stress
Source: Plants (Basel). 2021 Oct 29;10(11):2334. doi: 10.3390/plants10112334 (PMC8620400; doi:10.3390/plants10112334)
Supplement: Supplementary file 1 [file plants-10-02334-s001.zip]

Archive with 1 entries (1 files):
- plants-1383195-supplementary.pdf
